# Supplementary material for: Impact of Staphylococcus aureus Small Colony Variants on Human Lung Epithelial Cells with Subsequent Influenza Virus Infection
Source: Microorganisms. 2020 Dec 15;8(12):1998. doi: 10.3390/microorganisms8121998 (PMC7765246; doi:10.3390/microorganisms8121998)
Supplement: Supplementary file 1 [file microorganisms-08-01998-s001.zip]

Archive with 16 entries (14 files):
- microorganisms-1018812-s/
- microorganisms-1018812-s/Figure S1.tif
- microorganisms-1018812-s/Figure S2.tif
- microorganisms-1018812-s/Figure S3.tif
- microorganisms-1018812-s/Figure S4.tif
- microorganisms-1018812-s/Figure S5.tif
- microorganisms-1018812-s/Figure S6.tif
- microorganisms-1018812-s/Supplemental material.docx
- microorganisms-1018812-s/Supplementary Table S1.xlsx
- microorganisms-1018812-s/Supplementary Table S2.xlsx
- microorganisms-1018812-s/__MACOSX/
- microorganisms-1018812-s/__MACOSX/._Figure S1.tif
- microorganisms-1018812-s/__MACOSX/._Figure S2.tif
- microorganisms-1018812-s/__MACOSX/._Figure S4.tif
- microorganisms-1018812-s/__MACOSX/._Figure S5.tif
- microorganisms-1018812-s/__MACOSX/._Figure S6.tif
